# Supplementary material for: Obesity-depression-metabolism triad: amplification of cardiometabolic multimorbidity risk in Chinese adults (CHARLS 2011–2018)
Source: Lipids Health Dis. 2025 Sep 29;24:295. doi: 10.1186/s12944-025-02724-1 (PMC12482452; doi:10.1186/s12944-025-02724-1)
Supplement: Supplementary file 1 — Supplementary Material 1. [file 12944_2025_2724_MOESM1_ESM.xlsx]

## Sheet: Sheet1
TableS1 Baseline table
	Overall	High BRI & High TyG	Low BRI & High TyG	High BRI & Low TyG	Low BRI & Low TyG	P
	5199	1602(30.8%)	994(19.1%)	997(19.2%)	1606(30.9%)
Gender(%)						<0.001
Female	2767 (53.2)	1054 (65.8)	429 (43.2)	673 (67.5)	611 (38.0)
Male	2432 (46.8)	548 (34.2)	565 (56.8)	324 (32.5)	995 (62.0)
Age (years)	59.96 (9.18)	60.13 (8.96)	59.77 (8.84)	60.29 (9.70)	59.70 (9.26)	0.314
Place(%)						<0.001
Agricultural	4345 (83.6)	1300 (81.1)	826 (83.1)	819 (82.1)	1400 (87.2)
Non-Agricutural	854 (16.4)	302 (18.9)	168 (16.9)	178 (17.9)	206 (12.8)
Education(%)						0.094
Below high school	4626 (89.0)	1437 (89.7)	874 (87.9)	903 (90.6)	1412 (87.9)
High school or above	573 (11.0)	165 (10.3)	120 (12.1)	94 ( 9.4)	194 (12.1)
Marriage(%)						0.381
No	537 (10.3)	159 ( 9.9)	111 (11.2)	113 (11.3)	154 ( 9.6)
Yes	4662 (89.7)	1443 (90.1)	883 (88.8)	884 (88.7)	1452 (90.4)
Smoke(%)						<0.001
No	3118 (60.0)	1104 (68.9)	502 (50.5)	718 (72.0)	794 (49.4)
Yes	2081 (40.0)	498 (31.1)	492 (49.5)	279 (28.0)	812 (50.6)
Drink(%)						<0.001
<1 time a month	401 ( 7.7)	98 ( 6.1)	98 ( 9.9)	66 ( 6.6)	139 ( 8.7)
>=1 time a month	1329 (25.6)	307 (19.2)	286 (28.8)	210 (21.1)	526 (32.8)
None	3469 (66.7)	1197 (74.7)	610 (61.4)	721 (72.3)	941 (58.6)
BMI (kg/m2)	23.65 (3.97)	26.31 (3.35)	21.75 (3.12)	25.37 (3.77)	21.11 (2.70)	<0.001
Hypertension (%)	1276 (24.5)	590 (36.8)	195 (19.6)	270 (27.1)	221 (13.8)	<0.001
systolic_pressure (mmHg)	130.50 (21.05)	136.02 (21.39)	127.94 (19.49)	132.90 (21.12)	125.08 (20.00)	<0.001
diastolic_pressure (mmHg)	75.81 (12.03)	78.64 (12.00)	74.48 (11.40)	77.25 (11.43)	72.93 (12.03)	<0.001
CRP (mg/dL)	2.50 (6.10)	2.63 (4.66)	2.22 (5.52)	2.82 (6.72)	2.35 (7.18)	0.089
Hb (g/dL)	14.45 (2.11)	14.62 (2.10)	14.50 (1.97)	14.41 (2.35)	14.29 (2.04)	<0.001
TyG	8.69 (0.64)	9.24 (0.53)	9.10 (0.43)	8.26 (0.28)	8.16 (0.32)	<0.001
BRI	4.16 (1.56)	5.41 (1.05)	3.02 (1.09)	5.18 (1.15)	2.98 (0.89)	<0.001
TC (mg/dL)	194.03 (38.14)	204.78 (40.54)	199.44 (37.78)	189.90 (33.63)	182.54 (34.78)	<0.001
LDL (mg/dL)	117.61 (35.23)	121.72 (40.60)	117.60 (35.87)	121.54 (30.71)	111.09 (30.44)	<0.001
HDL (mg/dL)	51.27 (15.39)	43.02 (11.65)	48.36 (14.63)	54.41 (13.50)	59.37 (15.52)	<0.001
TG (mg/dL)	132.34 (94.44)	197.02 (116.55)	172.40 (85.16)	81.55 (20.87)	74.54 (21.53)	<0.001
HbAlc (%)	5.25 (0.79)	5.47 (1.03)	5.29 (0.92)	5.15 (0.46)	5.07 (0.47)	<0.001
Depression(%)	1858 (35.7)	548 (34.2)	349 (35.1)	361 (36.2)	600 (37.4)	0.291
New onset stroke (%)	366(7.0)	157(9.8)	64(6.4)	74(7.4)	71(4.4)	0.083
New onset diabetes (%)	610(11.7)	269(16.8)	101(10.2)	115(11.5)	125(7.8)	<0.001
New onset heart disease (%)	695(13.4)	247(15.4)	131(13.2)	159(15.9)	158(9.8)	0.133
Cardiometabolic Multimorbidity(%)	331 ( 6.4)	178 (11.1)	57 ( 5.7)	56 ( 5.6)	40 ( 2.5)	<0.001
