# Supplementary material for: Obesity-depression-metabolism triad: amplification of cardiometabolic multimorbidity risk in Chinese adults (CHARLS 2011–2018)
Source: Lipids Health Dis. 2025 Sep 29;24:295. doi: 10.1186/s12944-025-02724-1 (PMC12482452; doi:10.1186/s12944-025-02724-1)
Supplement: Supplementary file 2 — Supplementary Material 2. [file 12944_2025_2724_MOESM2_ESM.xlsx]

## Sheet: Sheet1
Table S2 Independent and combined effects of TyG index and BRI on stroke, heart disease and diabetes risk
Variables	OR(95% CI)a	P for interactionb	Interaction measuresc
stroke
Low TyG	Reference	——	——
High TyG	1.58(1.27, 1.96)	——	——
Low BRI	Reference	——	——
High BRI	1.78(1.43,2.22)	——	——
Low BRI & Low TyG	Reference	0.686	RERI: 0.128 (-0.67, 0.87) AP: 0.05 (-0.28, 0.34)
Low BRI & High TyG	1.49(1.05, 2.11)
High BRI & Low TyG	1.73(1.24, 2.43)
High BRI & High TyG	2.35(1.77, 3.15)
heart disease
Low TyG	Reference	——	——
High TyG	1.23(1.05, 1.44)	——	——
Low BRI	Reference	——	——
High BRI	1.48(1.26,1.74)	——	——
Low BRI & Low TyG	Reference	0.027	RERI: -0.46 (-1.03, 0.04) AP: -0.28 (-0.61, 0.02)
Low BRI & High TyG	1.39(1.09, 1.78)
High BRI & Low TyG	1.74(1.37,2.20)
High BRI & High TyG	1.67(1.35, 2.07)
diabetes
Low TyG	Reference	——	——
High TyG	1.64(1.38, 1.95)	——	——
Low BRI	Reference	——	——
High BRI	1.82(1.53,2.17)	——	——
Low BRI & Low TyG	Reference	0.433	RERI: 0.51 (-0.04, 1.01) AP: 0.21 (-0.01, 0.41)
Low BRI & High TyG	1.34(1.02, 1.76)
High BRI & Low TyG	1.54(1.18,2.02)
High BRI & High TyG	2.39(1.91, 3.00)
Abbreviations: TyG, triglyceride‒glucose index; BRI, body roundness index; OR, odds ratio; RERI, relative excess risk due to interaction; AP, attributable proportion due to interaction. aORs were non adjusted. bP for interaction term was evaluated through likelihood tests. cRERI and AP were calculated based on the reference group with low BRI &low TyG
