# Supplementary material for: Obesity-depression-metabolism triad: amplification of cardiometabolic multimorbidity risk in Chinese adults (CHARLS 2011–2018)
Source: Lipids Health Dis. 2025 Sep 29;24:295. doi: 10.1186/s12944-025-02724-1 (PMC12482452; doi:10.1186/s12944-025-02724-1)
Supplement: Supplementary file 3 — Supplementary Material 3. [file 12944_2025_2724_MOESM3_ESM.xlsx]

## Sheet: Sheet1
Table S3 Combined effects of TyG index, BRI and depression on CMM risk
Variables	OR(95% CI)a	P for interactionb	Interaction measuresc
Low TyG & Low BRI & No Depression (n=12/1006)	Reference	0.012	RERI: 4.02 (0.03, 11.82) AP:0.52 (0.004, 0.92)
Low TyG & Low BRI & Depression (n=28/600)	3.61(1.85 , 7.50)
Low TyG & High BRI & No Depression (n=31/636)	3.43(1.77 , 7.09)
High TyG & Low BRI & No Depression (n=34/645)	3.71(1.93 , 7.60)
High TyG & High BRI & No Depression (n=98/1054)	5.22(2.90 ,10.3)
Low TyG & High BRI & Depression (n=25/361)	4.48(2.22 , 9.54)
High TyG & Low BRI & Depression (n=23/349)	3.81(1.87 , 8.12)
High TyG & High BRI & Depression (n=80/548)	7.77(4.23 , 15.5)
Abbreviations: TyG, triglyceride‒glucose index; BRI, body roundness index; OR, odds ratio; RERI, relative excess risk due to interaction; AP, attributable proportion due to interaction. aORs were adjusted for age, gender, education, place, marriage, smoke, drink, CRP, hypertension, heart disease and diabetes. bP for interaction term was evaluated through likelihood tests. cRERI and AP were calcul…
